# Supplementary material for: Improving fake news classification using dependency grammar
Source: PLoS One. 2021 Sep 14;16(9):e0256940. doi: 10.1371/journal.pone.0256940 (PMC8439466; doi:10.1371/journal.pone.0256940)
Supplement: S1 File — (XLSX) [file pone.0256940.s001.xlsx]

## Sheet: Covid
UDPIPE * TFIDF															UDPIPE * TFIDF
LinearSVC															Random Forest
accuracy	0.9280284857571214			0.928076											accuracy	0.910727136431784			0.910745
CM:	532	41													CM	530	43
	42	539														60	521
	linearSVC_accuracy	linearSVC_prec	linearSVC_prec_fake	linearSVC_prec_real	linearSVC_rec	linearSVC_rec_fake	linearSVC_rec_real	linearSVC_f1-sc	linearSVC_time	linearSVC_A	linearSVC_B	linearSVC_C	linearSVC_D			RandomForest_accuracy	RandomForest_prec	RandomForest_prec_fake	RandomForest_prec_real	RandomForest_rec	RandomForest_rec_fake	RandomForest_rec_real	RandomForest_f1-sc	RandomForest_time	RandomForest_A	RandomForest_B	RandomForest_C	RandomForest_D
0	0.939655	0.910714	0.966667	0.910714	0.94145	0.920635	0.962264	0.939435	0.612733	58	5	2	51		0	0.939655	0.942308	0.9375	0.942308	0.938455	0.952381	0.924528	0.939108	5.87174	60	3	4	49
1	0.965517	0.981818	0.95082	0.981818	0.96521	0.983051	0.947368	0.965476	0.676528	58	1	3	54		1	0.948276	0.947368	0.949153	0.947368	0.94826	0.949153	0.947368	0.94826	5.7123	56	3	3	54
2	0.939655	0.95082	0.927273	0.95082	0.939964	0.944444	0.935484	0.939435	0.707013	51	3	4	58		2	0.87931	0.928571	0.833333	0.928571	0.882318	0.925926	0.83871	0.879274	5.47977	50	4	10	52
3	0.922414	0.932203	0.912281	0.932203	0.922619	0.928571	0.916667	0.922362	0.578478	52	4	5	55		3	0.896552	0.9	0.892857	0.9	0.896429	0.892857	0.9	0.896429	5.39586	50	6	6	54
4	0.913043	0.925373	0.895833	0.925373	0.910603	0.895833	0.925373	0.910603	0.625721	43	5	5	62		4	0.913043	0.952381	0.865385	0.952381	0.916511	0.9375	0.895522	0.911538	5.21402	45	3	7	60
5	0.913043	0.910448	0.916667	0.910448	0.909231	0.88	0.938462	0.911101	0.575141	44	6	4	61		5	0.904348	0.935484	0.867925	0.935484	0.906154	0.92	0.892308	0.903295	4.90889	46	4	7	58
6	0.93913	0.916667	0.963636	0.916667	0.939353	0.913793	0.964912	0.939112	0.620632	53	5	2	55		6	0.947826	0.918033	0.981481	0.918033	0.948125	0.913793	0.982456	0.947791	5.2655	53	5	1	56
7	0.921739	0.9375	0.910448	0.9375	0.917739	0.953125	0.882353	0.920194	0.601701	61	3	6	45		7	0.921739	0.92	0.923077	0.92	0.91973	0.9375	0.901961	0.920562	5.29078	60	4	5	46
8	0.930435	0.945455	0.916667	0.945455	0.930278	0.948276	0.912281	0.930387	0.683805	55	3	5	52		8	0.904348	0.942308	0.873016	0.942308	0.903962	0.948276	0.859649	0.904087	5.06343	55	3	8	49
9	0.895652	0.884615	0.904762	0.884615	0.894689	0.904762	0.884615	0.894689	0.701662	57	6	6	46		9	0.852174	0.843137	0.859375	0.843137	0.849969	0.873016	0.826923	0.850547	4.95597	55	8	9	43
MIN	0.895652	0.884615	0.895833	0.884615	0.894689	0.88	0.882353	0.894689	0.575141						MIN	0.852174	0.843137	0.833333	0.843137	0.849969	0.873016	0.826923	0.850547	4.90889
MAX	0.965517	0.981818	0.966667	0.981818	0.96521	0.983051	0.964912	0.965476	0.707013						MAX	0.948276	0.952381	0.981481	0.952381	0.94826	0.952381	0.982456	0.94826	5.87174
AVERAGE	0.928028	0.929561	0.926505	0.929561	0.927114	0.927249	0.926978	0.927279	0.638341						AVERAGE	0.910727	0.922959	0.89831	0.922959	0.910991	0.92504	0.896942	0.910089	5.31583
										532	41	42	539												530	43	60	521
TFIDF															TFIDF
LinearSVC															Random Forest
accuracy	0.9314992503748126			0.931542											accuracy	0.9020614692653671			0.90208
CM	536	37													CM	524	49
	42	539														64	517
	linearSVC_accuracy	linearSVC_prec	linearSVC_prec_fake	linearSVC_prec_real	linearSVC_rec	linearSVC_rec_fake	linearSVC_rec_real	linearSVC_f1-sc	linearSVC_time	linearSVC_A	linearSVC_B	linearSVC_C	linearSVC_D			RandomForest_accuracy	RandomForest_prec	RandomForest_prec_fake	RandomForest_prec_real	RandomForest_rec	RandomForest_rec_fake	RandomForest_rec_real	RandomForest_f1-sc	RandomForest_time	RandomForest_A	RandomForest_B	RandomForest_C	RandomForest_D
0	0.948276	0.927273	0.967213	0.927273	0.949386	0.936508	0.962264	0.948029	0.584846	59	4	2	51		0	0.922414	0.923077	0.921875	0.923077	0.921084	0.936508	0.90566	0.92171	5.93725	59	4	5	48
1	0.965517	0.981818	0.95082	0.981818	0.96521	0.983051	0.947368	0.965476	0.689019	58	1	3	54		1	0.939655	0.916667	0.964286	0.916667	0.940083	0.915254	0.964912	0.939651	5.85892	54	5	2	55
2	0.922414	0.949153	0.894737	0.949153	0.923835	0.944444	0.903226	0.922269	0.718684	51	3	6	56		2	0.87931	0.944444	0.822581	0.944444	0.883513	0.944444	0.822581	0.87931	5.52149	51	3	11	51
3	0.939655	0.934426	0.945455	0.934426	0.939286	0.928571	0.95	0.939543	0.721096	52	4	3	57		3	0.887931	0.898305	0.877193	0.898305	0.888095	0.892857	0.883333	0.887856	5.15715	50	6	7	53
4	0.913043	0.938462	0.88	0.938462	0.913557	0.916667	0.910448	0.911101	0.635072	44	4	6	61		4	0.904348	0.951613	0.849057	0.951613	0.909049	0.9375	0.880597	0.902909	5.59412	45	3	8	59
5	0.930435	0.925373	0.9375	0.925373	0.926923	0.9	0.953846	0.928881	0.691586	45	5	3	62		5	0.895652	0.920635	0.865385	0.920635	0.896154	0.9	0.892308	0.894301	5.76829	45	5	7	58
6	0.956522	0.948276	0.964912	0.948276	0.956594	0.948276	0.964912	0.956522	0.74772	55	3	2	55		6	0.895652	0.857143	0.942308	0.857143	0.896098	0.844828	0.947368	0.895455	5.64887	49	9	3	54
7	0.913043	0.918367	0.909091	0.918367	0.909926	0.9375	0.882353	0.911538	0.636075	60	4	6	45		7	0.913043	0.918367	0.909091	0.918367	0.909926	0.9375	0.882353	0.911538	5.22649	60	4	6	45
8	0.930435	0.945455	0.916667	0.945455	0.930278	0.948276	0.912281	0.930387	0.664446	55	3	5	52		8	0.930435	0.980392	0.890625	0.980392	0.929976	0.982759	0.877193	0.930176	5.25297	57	1	7	50
9	0.895652	0.884615	0.904762	0.884615	0.894689	0.904762	0.884615	0.894689	0.736579	57	6	6	46		9	0.852174	0.830189	0.870968	0.830189	0.851648	0.857143	0.846154	0.851048	5.63346	54	9	8	44
MIN	0.895652	0.884615	0.88	0.884615	0.894689	0.9	0.882353	0.894689	0.584846						MIN	0.852174	0.830189	0.822581	0.830189	0.851648	0.844828	0.822581	0.851048	5.15715
MAX	0.965517	0.981818	0.967213	0.981818	0.96521	0.983051	0.964912	0.965476	0.74772						MAX	0.939655	0.980392	0.964286	0.980392	0.940083	0.982759	0.964912	0.939651	5.93725
AVERAGE	0.931499	0.935322	0.927116	0.935322	0.930968	0.934806	0.927131	0.930843	0.682512						AVERAGE	0.902061	0.914083	0.891337	0.914083	0.902563	0.914879	0.890246	0.901395	5.5599
										536	37	42	539												524	49	64	517
UDPIPE															UDPIPE
LinearSVC															Random Forest
accuracy	0.7693853073463267			0.769497											accuracy	0.7634257871064467			0.763432
CM	683	116													CM	766	33
	150	205														240	115
	linearSVC_accuracy	linearSVC_prec	linearSVC_prec_fake	linearSVC_prec_real	linearSVC_rec	linearSVC_rec_fake	linearSVC_rec_real	linearSVC_f1-sc	linearSVC_time	linearSVC_A	linearSVC_B	linearSVC_C	linearSVC_D		RandomForest_accuracy	RandomForest_prec	RandomForest_prec_fake	RandomForest_prec_real	RandomForest_rec	RandomForest_rec_fake	RandomForest_rec_real	RandomForest_f1-sc	RandomForest_time	RandomForest_A	RandomForest_B	RandomForest_C	RandomForest_D
0	0.827586	0.615385	0.888889	0.615385	0.752137	0.888889	0.615385	0.752137	0.931707	80	10	10	16		0	0.793103	0.583333	0.817308	0.583333	0.606838	0.944444	0.269231	0.622355	4.61952	85	5	19	7
1	0.741379	0.555556	0.825	0.555556	0.696557	0.804878	0.588235	0.693122	0.924272	66	16	14	20		1	0.75	0.692308	0.757282	0.692308	0.607963	0.95122	0.264706	0.613111	4.94522	78	4	25	9
2	0.793103	0.714286	0.837838	0.714286	0.776062	0.837838	0.714286	0.776062	0.907841	62	12	12	30		2	0.698276	0.652174	0.709677	0.652174	0.624517	0.891892	0.357143	0.625979	4.74597	66	8	27	15
3	0.844828	0.777778	0.865169	0.777778	0.782037	0.927711	0.636364	0.797674	0.902148	77	6	12	21		3	0.818966	0.875	0.81	0.875	0.700073	0.975904	0.424242	0.728337	4.77378	81	2	19	14
4	0.721739	0.52381	0.835616	0.52381	0.700073	0.753086	0.647059	0.685578	0.896253	61	20	12	22		4	0.773913	0.722222	0.783505	0.722222	0.660312	0.938272	0.382353	0.676966	4.76938	76	5	21	13
5	0.686957	0.613636	0.732394	0.613636	0.67029	0.753623	0.586957	0.671429	0.934548	52	17	19	27		5	0.66087	0.818182	0.644231	0.818182	0.583333	0.971014	0.195652	0.545178	4.84941	67	2	37	9
6	0.721739	0.448276	0.813953	0.448276	0.631115	0.813953	0.448276	0.631115	0.934828	70	16	16	13		6	0.817391	0.785714	0.821782	0.785714	0.672213	0.965116	0.37931	0.699664	4.8747	83	3	18	11
7	0.834783	0.884615	0.820225	0.884615	0.775135	0.960526	0.589744	0.79627	0.906606	73	3	16	23		7	0.756522	0.923077	0.735294	0.923077	0.647267	0.986842	0.307692	0.652118	4.85593	75	1	27	12
8	0.765217	0.8	0.755556	0.8	0.703849	0.931507	0.47619	0.715685	0.923715	68	5	22	20		8	0.756522	0.9375	0.727273	0.9375	0.671722	0.986301	0.357143	0.677225	4.84475	72	1	27	15
9	0.756522	0.541667	0.813187	0.541667	0.651961	0.870588	0.433333	0.661195	0.917871	74	11	17	13		9	0.808696	0.833333	0.805825	0.833333	0.654902	0.976471	0.333333	0.679585	4.57587	83	2	20	10
MIN	0.686957	0.448276	0.732394	0.448276	0.631115	0.753086	0.433333	0.631115	0.896253						MIN	0.66087	0.583333	0.644231	0.583333	0.583333	0.891892	0.195652	0.545178	4.57587
MAX	0.844828	0.884615	0.888889	0.884615	0.782037	0.960526	0.714286	0.797674	0.934828						MAX	0.818966	0.9375	0.821782	0.9375	0.700073	0.986842	0.424242	0.728337	4.94522
AVERAGE	0.769385	0.647501	0.818783	0.647501	0.713922	0.85426	0.573583	0.718027	0.917979						AVERAGE	0.763426	0.782284	0.761218	0.782284	0.642914	0.958748	0.32708	0.652052	4.78545
										683	116	150	205												766	33	240	115

## Sheet: Kaidml
UDPIPE * TFIDF															UDPIPE * TFIDF
LinearSVC															Random Forest
accuracy	0.7826829268292683			0.782716											accuracy	0.7924390243902438			0.792593
CM:	175	33													CM	188	20
	55	142														64	133
	linearSVC_accuracy	linearSVC_prec	linearSVC_prec_fake	linearSVC_prec_real	linearSVC_rec	linearSVC_rec_fake	linearSVC_rec_real	linearSVC_f1-sc	linearSVC_time	linearSVC_A	linearSVC_B	linearSVC_C	linearSVC_D			RandomForest_accuracy	RandomForest_prec	RandomForest_prec_fake	RandomForest_prec_real	RandomForest_rec	RandomForest_rec_fake	RandomForest_rec_real	RandomForest_f1-sc	RandomForest_time	RandomForest_A	RandomForest_B	RandomForest_C	RandomForest_D
0	0.707317	0.8125	0.64	0.8125	0.716507	0.842105	0.590909	0.705742	0.340238	16	3	9	13		0	0.731707	0.923077	0.642857	0.923077	0.746411	0.947368	0.545455	0.725836	1.03323	18	1	10	12
1	0.804878	0.791667	0.823529	0.791667	0.800239	0.736842	0.863636	0.801932	0.407225	14	5	3	19		1	0.853659	0.9	0.809524	0.9	0.856459	0.894737	0.818182	0.853571	1.1236	17	2	4	18
2	0.853659	0.8125	0.88	0.8125	0.84625	0.88	0.8125	0.84625	0.390727	22	3	3	13		2	0.878049	0.866667	0.884615	0.866667	0.86625	0.92	0.8125	0.870335	1.09029	23	2	3	13
3	0.780488	0.8	0.774194	0.8	0.728205	0.923077	0.533333	0.741053	0.376791	24	2	7	8		3	0.780488	0.8	0.774194	0.8	0.728205	0.923077	0.533333	0.741053	1.17897	24	2	7	8
4	0.780488	0.913043	0.611111	0.913043	0.798077	0.846154	0.75	0.766603	0.373251	11	2	7	21		4	0.780488	0.913043	0.611111	0.913043	0.798077	0.846154	0.75	0.766603	1.11952	11	2	7	21
5	0.9	0.9	0.9	0.9	0.9	0.9	0.9	0.9	0.302369	18	2	2	18		5	0.725	0.846154	0.666667	0.846154	0.725	0.9	0.55	0.716312	0.760397	18	2	9	11
6	0.75	0.740741	0.769231	0.740741	0.7289	0.588235	0.869565	0.733333	0.390154	10	7	3	20		6	0.85	0.869565	0.823529	0.869565	0.846547	0.823529	0.869565	0.846547	0.811954	14	3	3	20
7	0.725	0.666667	0.75	0.666667	0.686667	0.84	0.533333	0.692523	0.385572	21	4	7	8		7	0.8	0.818182	0.793103	0.818182	0.76	0.92	0.6	0.77208	0.796418	23	2	6	9
8	0.8	0.866667	0.76	0.866667	0.794486	0.904762	0.684211	0.795396	0.405928	19	2	6	13		8	0.75	0.909091	0.689655	0.909091	0.739348	0.952381	0.526316	0.733333	0.790705	20	1	9	10
9	0.725	0.75	0.714286	0.75	0.699488	0.869565	0.529412	0.702502	0.385859	20	3	8	9		9	0.775	0.785714	0.769231	0.785714	0.758312	0.869565	0.647059	0.763002	0.791975	20	3	6	11
MIN	0.707317	0.666667	0.611111	0.666667	0.686667	0.588235	0.529412	0.692523	0.302369						MIN	0.725	0.785714	0.611111	0.785714	0.725	0.823529	0.526316	0.716312	0.760397
MAX	0.9	0.913043	0.9	0.913043	0.9	0.923077	0.9	0.9	0.407225						MAX	0.878049	0.923077	0.884615	0.923077	0.86625	0.952381	0.869565	0.870335	1.17897
AVERAGE	0.782683	0.805379	0.762235	0.805379	0.769882	0.833074	0.70669	0.768533	0.375811						AVERAGE	0.792439	0.863149	0.746449	0.863149	0.782461	0.899681	0.665241	0.778867	0.949706
										175	33	55	142												188	20	64	133
TFIDF															TFIDF
LinearSVC															Random Forest
accuracy	0.7876829268292683			0.787654											accuracy	0.7533536585365854			0.753086
CM	173	35													CM	179	29
	51	146														71	126
	linearSVC_accuracy	linearSVC_prec	linearSVC_prec_fake	linearSVC_prec_real	linearSVC_rec	linearSVC_rec_fake	linearSVC_rec_real	linearSVC_f1-sc	linearSVC_time	linearSVC_A	linearSVC_B	linearSVC_C	linearSVC_D			RandomForest_accuracy	RandomForest_prec	RandomForest_prec_fake	RandomForest_prec_real	RandomForest_rec	RandomForest_rec_fake	RandomForest_rec_real	RandomForest_f1-sc	RandomForest_time	RandomForest_A	RandomForest_B	RandomForest_C	RandomForest_D
0	0.707317	0.8125	0.64	0.8125	0.716507	0.842105	0.590909	0.705742	0.372944	16	3	9	13		0	0.609756	0.714286	0.555556	0.714286	0.62201	0.789474	0.454545	0.603865	1.08029	15	4	12	10
1	0.804878	0.791667	0.823529	0.791667	0.800239	0.736842	0.863636	0.801932	0.441392	14	5	3	19		1	0.780488	0.882353	0.708333	0.882353	0.788278	0.894737	0.681818	0.779964	1.14005	17	2	7	15
2	0.853659	0.777778	0.913043	0.777778	0.8575	0.84	0.875	0.849265	0.453042	21	4	2	14		2	0.878049	0.866667	0.884615	0.866667	0.86625	0.92	0.8125	0.870335	1.13544	23	2	3	13
3	0.780488	0.75	0.793103	0.75	0.742308	0.884615	0.6	0.751515	0.434824	23	3	6	9		3	0.634146	0.5	0.72	0.5	0.612821	0.692308	0.533333	0.611006	1.10603	18	8	7	8
4	0.780488	0.913043	0.611111	0.913043	0.798077	0.846154	0.75	0.766603	0.428721	11	2	7	21		4	0.756098	0.95	0.571429	0.95	0.800824	0.923077	0.678571	0.748775	1.15296	12	1	9	19
5	0.875	0.857143	0.894737	0.857143	0.875	0.85	0.9	0.874922	0.36526	17	3	2	18		5	0.825	0.882353	0.782609	0.882353	0.825	0.9	0.75	0.82401	0.775817	18	2	5	15
6	0.775	0.75	0.833333	0.75	0.750639	0.588235	0.913043	0.756592	0.450501	10	7	2	21		6	0.8	0.857143	0.736842	0.857143	0.803069	0.823529	0.782609	0.79798	0.783563	14	3	5	18
7	0.725	0.666667	0.75	0.666667	0.686667	0.84	0.533333	0.692523	0.444619	21	4	7	8		7	0.775	0.8	0.766667	0.8	0.726667	0.92	0.533333	0.738182	0.808036	23	2	7	8
8	0.8	0.866667	0.76	0.866667	0.794486	0.904762	0.684211	0.795396	0.439216	19	2	6	13		8	0.775	0.916667	0.714286	0.916667	0.765664	0.952381	0.578947	0.763002	0.809744	20	1	8	11
9	0.775	0.833333	0.75	0.833333	0.750639	0.913043	0.588235	0.756592	0.443196	21	2	7	10		9	0.7	0.692308	0.703704	0.692308	0.677749	0.826087	0.529412	0.68	0.793441	19	4	8	9
MIN	0.707317	0.666667	0.611111	0.666667	0.686667	0.588235	0.533333	0.692523	0.36526						MIN	0.609756	0.5	0.555556	0.5	0.612821	0.692308	0.454545	0.603865	0.775817
MAX	0.875	0.913043	0.913043	0.913043	0.875	0.913043	0.913043	0.874922	0.453042						MAX	0.878049	0.95	0.884615	0.95	0.86625	0.952381	0.8125	0.870335	1.15296
AVERAGE	0.787683	0.80188	0.776886	0.80188	0.777206	0.824576	0.729837	0.775108	0.427372						AVERAGE	0.753354	0.806178	0.714404	0.806178	0.748833	0.864159	0.633507	0.741712	0.958538
										173	35	51	146												179	29	71	126
UDPIPE															UDPIPE
LinearSVC															Random Forest
accuracy	0.7654268292682926			0.765432											accuracy	0.7727439024390244			0.77284
CM	166	42													CM	178	30
	53	144														62	135
linearSVC_accuracy	linearSVC_prec	linearSVC_prec_fake	linearSVC_prec_real	linearSVC_rec	linearSVC_rec_fake	linearSVC_rec_real	linearSVC_f1-sc	linearSVC_time	linearSVC_A	linearSVC_B	linearSVC_C	linearSVC_D				RandomForest_accuracy	RandomForest_prec	RandomForest_prec_fake	RandomForest_prec_real	RandomForest_rec	RandomForest_rec_fake	RandomForest_rec_real	RandomForest_f1-sc	RandomForest_time	RandomForest_A	RandomForest_B	RandomForest_C	RandomForest_D
0	0.658537	0.722222	0.608696	0.722222	0.663876	0.736842	0.590909	0.658333	0.365314	14	5	9	13		0	0.658537	0.75	0.6	0.75	0.667464	0.789474	0.545455	0.656699	1.11396	15	4	10	12
1	0.731707	0.72	0.75	0.72	0.72488	0.631579	0.818182	0.725836	0.389825	12	7	4	18		1	0.804878	0.818182	0.789474	0.818182	0.803828	0.789474	0.818182	0.803828	1.14702	15	4	4	18
2	0.780488	0.705882	0.833333	0.705882	0.775	0.8	0.75	0.7718	0.369504	20	5	4	12		2	0.902439	0.928571	0.888889	0.928571	0.88625	0.96	0.8125	0.894872	1.13201	24	1	3	13
3	0.780488	0.75	0.793103	0.75	0.742308	0.884615	0.6	0.751515	0.363236	23	3	6	9		3	0.756098	0.666667	0.807692	0.666667	0.737179	0.807692	0.666667	0.737179	1.13268	21	5	5	10
4	0.878049	0.925926	0.785714	0.925926	0.869505	0.846154	0.892857	0.861953	0.373077	11	2	3	25		4	0.780488	0.952381	0.6	0.952381	0.818681	0.923077	0.714286	0.7718	1.23021	12	1	8	20
5	0.75	0.708333	0.8125	0.708333	0.75	0.65	0.85	0.747475	0.376286	13	7	3	17		5	0.8	0.833333	0.772727	0.833333	0.8	0.85	0.75	0.799499	0.83871	17	3	5	15
6	0.8	0.826087	0.764706	0.826087	0.795396	0.764706	0.826087	0.795396	0.373915	13	4	4	19		6	0.875	0.909091	0.833333	0.909091	0.875959	0.882353	0.869565	0.873016	0.888326	15	2	3	20
7	0.8	0.818182	0.793103	0.818182	0.76	0.92	0.6	0.77208	0.355461	23	2	6	9		7	0.75	0.777778	0.741935	0.777778	0.693333	0.92	0.466667	0.702381	0.870908	23	2	8	7
8	0.8	0.866667	0.76	0.866667	0.794486	0.904762	0.684211	0.795396	0.366132	19	2	6	13		8	0.75	0.8	0.72	0.8	0.744361	0.857143	0.631579	0.744246	0.879658	18	3	7	12
9	0.675	0.642857	0.692308	0.642857	0.65601	0.782609	0.529412	0.65767	0.353324	18	5	8	9		9	0.65	0.615385	0.666667	0.615385	0.626598	0.782609	0.470588	0.626667	0.875748	18	5	9	8
MIN	0.658537	0.642857	0.608696	0.642857	0.65601	0.631579	0.529412	0.65767	0.353324						MIN	0.65	0.615385	0.6	0.615385	0.626598	0.782609	0.466667	0.626667	0.83871
MAX	0.878049	0.925926	0.833333	0.925926	0.869505	0.92	0.892857	0.861953	0.389825						MAX	0.902439	0.952381	0.888889	0.952381	0.88625	0.96	0.869565	0.894872	1.23021
AVERAGE	0.765427	0.768616	0.759346	0.768616	0.753146	0.792127	0.714166	0.753745	0.368607						AVERAGE	0.772744	0.805139	0.742072	0.805139	0.765365	0.856182	0.674549	0.761019	1.01092
										166	42	53	144												178	30	62	135
